# Supplementary material for: Efficient Production of Self-Assembled Bioconjugate Nanovaccines against Klebsiella pneumoniae O2 Serotype in Engineered Escherichia coli
Source: Nanomaterials (Basel). 2024 Apr 21;14(8):728. doi: 10.3390/nano14080728 (PMC11054253; doi:10.3390/nano14080728)
Supplement: Supplementary file 1 [file nanomaterials-14-00728-s001.zip]

Archive with 1 entries (1 files):
- nanomaterials-2925231-supplementary.pdf
